# Supplementary material for: Treatment results for patients with squamous-cell carcinoma of the anus, a single institution retrospective analysis
Source: Radiat Oncol. 2022 Apr 20;17:81. doi: 10.1186/s13014-022-02049-8 (PMC9022342; doi:10.1186/s13014-022-02049-8)
Supplement: Supplementary file 1 — Additional file 1. Table S3: Details of patients with a colostomy at the end of follow-up. [file 13014_2022_2049_MOESM1_ESM.xlsx]

## Sheet: Sheet1
Supplementary table 3: Details of patients with a colostomy at the end of follow-up
Sex	Age (years)	Stage	T-stage	N-stage	Tumor size (mm)	Chemotherapy	Technique	CFS (months)	DFS (months)	Relapse	Salvage	Reason for colostomy
Male	57	I	1	0	50	None	IMRT, seq. boost	9	35	None	No	Colostomy for sigmoidcarcinoma
Female	62	I	1	0	18	None	Electron	33	30	Local	Yes	Salvage surgery
Male	76	II	2	0	35	None	3D, seq. boost	10	8	Local	Yes	Salvage surgery
Female	79	II	2	0	30	None	Electron	11	8	Locoregional	Yes	Salvage surgery
Female	65	II	2	0	-	None	3D, seq. boost	31	28	Local	Yes	Salvage surgery
Female	80	II	2	0	25	5FU/MMC	IMRT, seq. boost	6	5	Local	Yes	Salvage surgery
Male	56	II	2	0	30	5FU/MMC	3D, seq. boost	10	7	Regional	Yes	Salvage surgery
Female	64	II	3	0	80	5FU/MMC	3D, seq. boost	11	78	None	No	Incontinence/urgency
Female	59	II	2	0	25	None	Electron	24	39	None	No	Incontinence
Female	72	IIIa	2	1	40	Capecitabine/MMC	VMAT	10	No CR	Locoregional	Yes	Salvage surgery
Male	51	IIIb	3	3	80	5FU/MMC	IMRT, seq. boost	0	0	Local	Yes	Salvage surgery
Male	65	IIIb	3	2	100	5FU/MMC	3D, seq. boost	11	No CR	Local	No	Dilated colon, no salvage
Female	42	IIIb	3	3	70	5FU mono	3D, seq. boost	0	51	None	No	Unpassable tumor, re-colostomy due to persistent defecation problems
Female	55	IIIb	3	2	70	5FU/MMC	3D, seq. boost	10	6	Regional	Yes	Salvage surgery
Male	69	IIIb	2	2	55	Capecitabine/MMC	VMAT	11	8	Locoregional	Yes	Salvage surgery
Female	50	IIIb	3	3	90	5FU/MMC	VMAT	10	No CR	Local	Yes	Salvage surgery
Male	60	IIIb	2	2	40	5FU/MMC	VMAT	7	5	Local	Yes	Salvage surgery
Female	58	IIIb	4	3	50	5FU/MMC	VMAT	0	10	Local	Yes	Colostomy prior to salvage due to fistel
