# Supplementary material for: Treatment results for patients with squamous-cell carcinoma of the anus, a single institution retrospective analysis
Source: Radiat Oncol. 2022 Apr 20;17:81. doi: 10.1186/s13014-022-02049-8 (PMC9022342; doi:10.1186/s13014-022-02049-8)
Supplement: Supplementary file 2 — Additional file 2. Table S4: Distribution and treatment of patients according to site of disease. [file 13014_2022_2049_MOESM2_ESM.xlsx]

## Sheet: Sheet1
Supplementary table 4: distribution and treatment of patients according to site of disease
			local excision prior to treatment
tumor location	nr of patients	stage of disease		treated volumes
anal margin only	27	12x T1/isN0	10/12	12x tumor only
		12x T2N0, 1xT2N2	9/12	9x tumor only, 4x tumor and elective nodal treatment
		1x T3N2	no	tumor and elective nodal treatment
		1xT4N3	no	tumor and elective nodal treatment
anal margin and anal canal	24	3x T1/isN0	1/3	2x only tumor, 1x tumor and elective nodal treatment
		11x T2, N0-2	3/11	tumor and elective nodal treatment
		9x T3, N0-3	1/9	tumor and elective nodal treatment
		1x T4N3	no	tumor and elective nodal treatment
anal canal and rectal	34	3x T1N0	no	3x tumor only
		16x T2 N0-2	no	tumor and elective nodal treatment
		15x T3 N0-3	1/15	tumor and elective nodal treatment
anal canal only	7	1x T1N2	1/1	tumor and elective nodal treatment
		5x T2 N0-2	no	tumor and elective nodal treatment
		1x T4N3	no	tumor and elective nodal treatment
rectal only	1	T4N1	no	tumor and elective nodal treatment
anal margin, anal canal and rectal	5	4x T3N0-3	no	tumor and elective nodal treatment
		1x T4N2	no	tumor and elective nodal treatment
